# Supplementary material for: The Academic Viewpoint on Patient Data Ownership in the Context of Big Data: Scoping Review
Source: J Med Internet Res. 2020 Aug 18;22(8):e22214. doi: 10.2196/22214 (PMC7463395; doi:10.2196/22214)
Supplement: Multimedia Appendix 2 [file jmir_v22i8e22214_app2.xlsx]

## Sheet: Sheet1
Publication No in the analysis / references	Author(s)	Title	Publication year	Country	Author's affiliation	Publication type	Publication media	Journal title	Scientific area	Ownership aspect	Perception of ownership	Proposed solution	Practical application	IF*	Citation Counter**	Citations from BDB **
1	2	3	4	5	6	7	8	9	10	11	12	13	14	15	16	17
81	Andanda P.	Towards a paradigm shift in governing data access and related intellectual property rights in Big Data and health-related research	2019	South Africa	Academic	Article	Journal	IIC - International Review of Intellectual Property and Competition Law	Research	Legal	Challenge	Legal	No	0.59	0	Scopus
82	Andreu-Perez J. et al.	Big data for health	2015	UK	Academic	Article	Journal	IEEE Journal of Biomedical and health informatics	Research	Legal	Challenge	Technical	No	4.217	60	Pubmed
83	Asche CV, et al.	Evaluation of healthcare interventions and Big Data: Review of associated data issues. PharmacoEconomics	2017	USA	Academic	Article	Journal	Pharmacoeconomics	Research	Ethical	Challenge	Technical	No	3.705	10	Springer
84	Ballantyne, A. & Stewart C.	Big Data and public-private partnerships in healthcare and research (The application of an ethics framework for Big Data in health and research)	2019	New Zealand	Academic	Article	Journal	Asian Bioethics Review	Research	Legal and Ethical	Ethical challenge	No	No	0.33	5	Scopus
85	Balthazar, P., at al.	Protecting your patients’ interests in the era of big data, artificial intelligence, and predictive analytics	2018	USA	Academic	Article	Journal	J Am Coll Radiol.	Research	Ethical	Challenge	Ethical and legal	No	3.785	18	Scopus
86	Bietz, M.J., et al.	Opportunities and challenges in the use of personal health data for health research	2018	USA	Academic	Article	Journal	J Am Med Inform Assoc	Research	Political and legal	Challenge	Political and legal	No	4.292	24	Pubmed
87	Cvrkel, T.	The ethics of mHealth: Moving forward	2019	USA	Academic	Article	Journal	Journal of Dentistry	Ethical issue in the context of Big Data	Ethical	Challenge	Ethical and legal	No	3.28	3	Scopus
88	Esmaeilzadeh, P. & Mirzaei, T.	The potential of blockchain technology for health information exchange: Experimental Study From Patients’ Perspectives	2018	UK	Academic	Review	Journal	J Med Internet Res.	Research	Ethical	Challenge	Technical	No	4.945	3	Scopus
89	Heitmueller, A., et al.	Developing public policy to advance the use of big data in health care	2014	UK	Academic	Report	Journal	Health Affairs	Big Data use in healthcare	Political (Health policy)	Challenge	Legal	No	5.711	28	Scopus
90	Hölbl, M., et al.	A systematic review of the use of blockchain in healthcare	2018	Slovenia	Academic	Article	Journal	Symmetry	Application of blockchains	Ethical	Data control	Technical	No	2.143	31	Scopus
91	Hulsen T	From Big Data to precision medicine	2019	UK	Academic	Article	Journal	Front.Med.	Research	Managerial	Challenge	No	No	3.113	7	Pubmed
92	Hunter, P.	The big health data sale. As the trade of personal health and medical data expands, it becomes necessary to improve legal frameworks for protecting patient anonymity, handling consent and ensuring the quality of data	2016	UK	Rethink Technology Research	Article	Journal	EMBO Rep.	Research	Legal	Challenge	Legal	No	8.383	5	PubMed
93	Ienca, M., et al.	Considerations for ethics review of big data health research: A scoping review	2018	Switzerland	Academic	Article	Journal	PLoS ONE	Research	Ethical	Ethical challenge	No	No	2.776	12	Scopus
94	Kaplan, B.	Selling health data: de-identification, privacy, and speech	2016	USA	Academic	Article	Journal	Camb Q Healthc Ethics.	Research	Ethical	Threat	Ethical and legal	No	0.941	16	Scopus
95	Kaplan, B.	How should health data be used?	2015	USA	Academic	Article	Journal	Camb Q Healthc Ethics.	Research	Legal and Ethical	Problem	Ethical and legal	No	0.941	14	Scopus
96	Kish, L.J. & Topol, E.J.	Unpatients-why patients should own their medical data	2015	USA	Scripps Research	Extended commentary	Journal	Nat Biotechnol.	Ownership and control	Legal and Ethical	Opprotunity	Legal	No	31.86	52	Scopus
97	Kostkova, P., et al.	Who owns the data? Open data for healthcare	2016	UK	Academic	Article	Journal	Front. Public Health	Research	Political (Public policy)	Challenge	Political	No	2.031	24	Pubmed
98	Kruse, C.S., et al.	Challenges and opportunities of Big Data in health care: a systematic review	2017	USA	Academic	Review	Journal	JMIR Med Inform	Big Data use in healthcare	Managerial	Challenge	Political	No	3.188	29	Pubmed
99	Kulynych, J. & Greely, H.T.	Clinical genomics, big data, and electronic medical records: Reconciling patient rights with research when privacy and science collide	2017	USA	Academic	Article	Journal	J Law Biosci.	Research	Legal and Ethical	Challenge	Political and legal	No	2.431	16	Scopus
100	Maher, N.A., et al.	Passive data collection and use in healthcare: A systematic review of ethical issues	2019	USA	Academic	Article	Journal	International Journal of Medical Informatics	Research	Ethical	Challenge	Political	No	2.731	1	Scopus
101	Mamoshina, P., et al.	Converging blockchain and next-generation artificial intelligence technologies to decentralize and accelerate biomedical research and healthcare	2017	USA	Academic	Article	Journal	Oncotarget	Research	Legal	Data control	Technical	No	3.046	48	Scopus
102	Mikk, K.A., et al.	The pathway to patient data ownership and better health	2017	USA	MITRE - Research	Viewpoint	Journal	JAMA	Ownership and control	Ethical	Control	Legal	No	51.27	12	Scopus
103	Mittelstadt, B.D. & Floridi, L.	The Ethics of Big Data: Current and Foreseeable Issues in Biomedical Contexts	2016	UK	Academic	Review	Journal	Sci Eng Ethics	Ethical issue in the context of Big Data	Ethical	Control	Ethical and legal	No	1.859	145	Scopus
104	Roehrs, A., et al.	Personal health records: a systematic literature review	2017	Brazil	Academic	Article	Journal	J Med Internet Res.	Medical records	Ethical	Challenge	No	No	4.945	28	Pubmed
105	Timmins, K.A., et al.	How has big data contributed to obesity research? A review of the literature	2018	UK	Academic	Review	Journal	International Journal of Obesity	Research	Ethical	Challenge	No	No	4.514	3	PubMed
106	Vayena, E., Blasimme, A.	Biomedical Big Data: new models of control over access, use and governance	2017	Switzerland	Academic	Article	Journal	Journal of Bioethical Inquiry	Research	Ethical	Control	Political	Yes	1.592	20	Scopus
107	Vazirani, A.A., et al.	Implementing blockchains for efficient health care: systematic review	2019	UK	Academic	Article	Journal	J Med Internet Res	Medical records	Legal and ethical	Challenge	Technical and legal	Yes	4.945	10	PubMed
108	Viceconti, M., et al.	Big Data, big knowledge: Big Data for personalized healthcare	2015	UK	Academic	Article	Journal	IEEE Journal of Biomedical and health informatics	Research	Legal and ethical	Challenge	Technical	No	4.217	22	PubMed
109	Willems, S.M., et al.	The potential use of big data in oncology	2019	The Netherlands	Academic	Article	Journal	Oral Oncology	Research	Ethical	Ethical challenge	Political and technical	No	3.73	2	Scopus
110	Xafis, V. & Labude, M.K.	Openness in Big Data and data repositories: The application of an ethics framework for Big Data in health and research	2019	Singapore	Academic	Article	Journal	Asian Bioethics Review	Research	Ethical	Challenge	Ethical and legal	No	0.33	11	Scopus
111	Yaffe, M.J.	Emergence of “Big Data” and its potential and current limitations in medical imaging	2019	Canada	Academic	Article	Journal	Seminars in Nuclear Medicine	Research	Ethical	Challenge	Political and technical	No	3.798	1	Scopus
112	Yue, X., et al.	Healthcare data gateways: found healthcare intelligence on blockchain with novel privacy risk control.	2016	China	Academic	Article	Journal	J Med Syst.	Application of blockchains	Legal	Problem	Technical	Yes	2.415	254	Scopus
	* The presented value of IF is for 2019 (might be different for the previous years)
	** The Bibliographic data base (BDB) presenting the largest citation counter is used (as for October 2019)
